# Supplementary material for: Potential Impact of PI3K-AKT Signaling Pathway Genes, KLF-14, MDM4, miRNAs 27a, miRNA-196a Genetic Alterations in the Predisposition and Progression of Breast Cancer Patients
Source: Cancers (Basel). 2023 Feb 17;15(4):1281. doi: 10.3390/cancers15041281 (PMC9954638; doi:10.3390/cancers15041281)
Supplement: Supplementary file 1 [file cancers-15-01281-s001.zip]

Archive with 8 entries (8 files):
- Figure  S1.pdf
- Figure  S2.pdf
- Figure  S3.pdf
- Figure  S4.pdf
- Figure  S5.pdf
- Suple Table S1.pdf
- Supple Table S2.pdf
- Supple table S3.pdf
